# Supplementary material for: Consumption of 100% Juice and Diluted 100% Juice Is Associated with Better Compliance with Dietary Guidelines for Americans: Analyses of NHANES 2017–2023
Source: Nutrients. 2025 Aug 21;17(16):2715. doi: 10.3390/nu17162715 (PMC12389055; doi:10.3390/nu17162715)
Supplement: Supplementary file 1 [file nutrients-17-02715-s001.zip]

Archive with 1 entries (1 files):
- nutrients-3818125-supplementary.pdf
